# Supplementary material for: Patient-centered inpatient psychiatry is associated with outcomes, ownership, and national quality measures
Source: Health Aff Sch. 2023 Jun 20;1(1):qxad017. doi: 10.1093/haschl/qxad017 (PMC10986256; doi:10.1093/haschl/qxad017)
Supplement: qxad017_Supplementary_Data [file qxad017_Supplementary_Data.zip]

Archive with 2 entries (2 files):
- Shields_coi_disclosure.docx
- Supplemental Material_06112023.docx
